# Supplementary material for: Effects of government policies and the Nowruz holidays on confirmed COVID-19 cases in Iran: An intervention time series analysis
Source: PLoS One. 2021 Aug 19;16(8):e0256516. doi: 10.1371/journal.pone.0256516 (PMC8376046; doi:10.1371/journal.pone.0256516)
Supplement: S1 Data — (XLSX) [file pone.0256516.s001.xlsx]

## Sheet: Sheet1
2	0	0	0	1
3	0	0	0	2
13	0	0	0	3
10	0	0	0	4
15	0	0	0	5
18	0	0	0	6
34	0	0	0	7
44	0	0	0	8
106	0	0	0	9
143	0	0	0	10
205	1	0	0	11
385	1	0	0	12
523	1	0	0	13
835	1	0	0	14
586	1	0	0	15
591	1	0	0	16
1234	1	0	0	17
1076	1	0	0	18
743	1	0	0	19
595	1	0	0	20
881	1	0	0	21
958	1	0	0	22
1075	1	0	0	23
1289	1	0	0	24
1365	1	0	0	25
1209	1	0	0	26
1053	1	0	0	27
1178	1	0	0	28
1192	1	0	0	29
1046	1	0	0	30
1237	1	0	0	31
966	1	0	0	32
1028	1	0.125	0	33
1411	1	0.25	0	34
1762	1	0.375	0	35
2206	1	0.5	0	36
2389	1	0.625	0	37
2926	1	0.75	0	38
3076	1	0.875	0	39
2901	1	1	0	40
3186	1	0	1	41
3110	1	0	0.916833	42
2988	1	0	0.837053	43
2875	1	0	0.760962	44
2715	1	0	0.68856	45
2560	1	0	0.619849	46
2483	1	0	0.554826	47
2274	1	0	0.493493	48
2089	1	0	0.43585	49
1997	1	0	0.381896	50
1634	1	0	0.331631	51
1972	1	0	0.285056	52
1837	1	0	0.242171	53
1657	1	0	0.202975	54
1617	1	0	0.167468	55
1574	1	0	0.135651	56
1512	1	0	0.107524	57
1606	1	0	0.0830857	58
1499	1	0	0.0623372	59
1374	1	0	0.0452781	60
1343	1	0	0.0319084	61
1294	1	0	0.0222283	62
1297	1	0	0.0162377	63
1194	1	0	0	64
1030	1	0	0	65
1168	1	0	0	66
1134	1	0	0	67
1153	1	0	0	68
991	1	0	0	69
1112	1	0	0	70
1073	1	0	0	71
983	1	0	0	72
1006	1	0	0	73
802	1	0	0	74
